# Supplementary material for: Fermentation Enhances Antioxidant, Antiplatelet, and Anti-Inflammatory Properties of Oat- and Soy-Derived Dairy Alternatives
Source: Nutrients. 2026 Apr 16;18(8):1260. doi: 10.3390/nu18081260 (PMC13119166; doi:10.3390/nu18081260)
Supplement: Supplementary file 1 [file nutrients-18-01260-s001.zip]

Archive with 1 entries (1 files):
- nutrients-4192410-supplementary.pdf
